# Supplementary material for: Transcriptomic Analysis of Rice (Oryza sativa) Developing Embryos Using the RNA-Seq Technique
Source: PLoS One. 2012 Feb 8;7(2):e30646. doi: 10.1371/journal.pone.0030646 (PMC3275597; doi:10.1371/journal.pone.0030646)
Supplement: Table S5 — A list of putative transcription factors (TFs) differentially expressed during rice embryo development. All the putative TFs are statistically enriched within specific expression clusters. (XLS) [file pone.0030646.s005.xls]

## Sheet: Sheet1
Table S5 A list of putative transcription factors(TFs) differentially expressed during rice embryo development. All the putative TFs are statistically enriched within specific expression clusters.
GeneID	Description	Cluster
LOC_Os01g01870|13101.t00085	helix-loop-helix DNA-binding domain containing protein, expressed	C1
LOC_Os01g06560|13101.t00536	transcription factor HBP-1b, putative, expressed	C1
LOC_Os01g59350|13101.t05250	transcription factor, putative, expressed	C1
LOC_Os01g61080|13101.t05411	OsWRKY24 - Superfamily of TFs having WRKY and zinc finger domains, expressed	C1
LOC_Os02g03580|13102.t00259	transcription factor, putative, expressed	C1
LOC_Os02g15810|13102.t01388	HMG1/2, putative, expressed	C1
LOC_Os02g16540|13102.t01461	OsWRKY39v2 - Superfamily of TFs having WRKY and zinc finger domains, expressed	C1
LOC_Os02g22020|13102.t01999	MYB family transcription factor, putative, expressed	C1
LOC_Os02g41510|13102.t03763	MYB family transcription factor, putative, expressed	C1
LOC_Os02g49370|13102.t04563	histone-like transcription factor and archaeal histone, putative, expressed	C1
LOC_Os02g53620|13102.t04988	nuclear transcription factor Y subunit, putative, expressed	C1
LOC_Os03g08470|13103.t00721	AP2 domain containing protein, expressed	C1
LOC_Os03g20090|13103.t01796	MYB family transcription factor, putative, expressed	C1
LOC_Os03g44540|13103.t03846	nuclear transcription factor Y subunit, putative, expressed	C1
LOC_Os03g55590|13103.t04825	MYB family transcription factor, putative, expressed	C1
LOC_Os04g49450|13104.t04453	MYB family transcription factor, putative, expressed	C1
LOC_Os04g51130|13104.t04588	transcription factor, putative, expressed	C1
LOC_Os05g35500|13105.t03173	MYB family transcription factor, putative, expressed	C1
LOC_Os05g39720|13105.t03546	OsWRKY70 - Superfamily of TFs having WRKY and zinc finger domains, expressed	C1
LOC_Os05g41760|13105.t03748	AP2 domain containing protein, expressed	C1
LOC_Os05g47540|13105.t04236	CPuORF26 - conserved peptide uORF-containing transcript, expressed	C1
LOC_Os06g03710|13106.t00261	DELLA protein SLR1, putative, expressed	C1
LOC_Os06g19444|13106.t01764	CCT/B-box zinc finger protein, putative, expressed	C1
LOC_Os06g45140|13106.t04183	bZIP transcription factor domain containing protein, expressed	C1
LOC_Os07g12340|13107.t01108	NAC domain-containing protein 67, putative, expressed	C1
LOC_Os07g36170|13107.t03275	chitin-inducible gibberellin-responsive protein, putative, expressed	C1
LOC_Os08g36920|13108.t03440	AP2 domain containing protein, expressed	C1
LOC_Os09g28440|13109.t02529	AP2 domain containing protein, expressed	C1
LOC_Os10g41330|13110.t03366	AP2 domain containing protein, expressed	C1
LOC_Os12g06970|13112.t00581	ECAGL3 - ECA1 gametogenesis related family protein precursor, putative	C1
LOC_Os12g13570|13112.t01226	MYB family transcription factor, putative, expressed	C1
LOC_Os12g42400|13112.t03929	nuclear transcription factor Y subunit, putative, expressed	C1
LOC_Os01g10580|13101.t00929	B-box zinc finger family protein, putative, expressed	C2
LOC_Os01g24070|13101.t02108	GATA zinc finger domain containing protein, expressed	C2
LOC_Os02g07840|13102.t00692	bZIP transcription factor domain containing protein, expressed	C2
LOC_Os03g18530|13103.t01644	ECAGL1 - ECA1 gametogenesis related family protein precursor, expressed	C2
LOC_Os03g59460|13103.t05201	transcription factor, putative	C2
LOC_Os05g11510|13105.t00995	B-box zinc finger family protein, putative, expressed	C2
LOC_Os05g44810|13105.t04008	OsIAA18 - Auxin-responsive Aux/IAA gene family member, expressed	C2
LOC_Os08g45110|13108.t04243	AP2 domain containing protein, expressed	C2
LOC_Os09g32010|13109.t02817	ternary complex factor MIP1, putative, expressed	C2
LOC_Os09g33550|13109.t02934	CCT/B-box zinc finger protein, putative, expressed	C2
LOC_Os01g21590|13101.t01883	homeodomain, putative, expressed	C3
LOC_Os05g04820|13105.t00378	MYB family transcription factor, putative, expressed	C3
LOC_Os07g47790|13107.t04409	AP2 domain containing protein, expressed	C3
LOC_Os01g55430|13101.t04878	OsFBT2 - F-box and tubby domain containing protein, expressed	C4
LOC_Os02g08440|13102.t00754	OsWRKY71 - Superfamily of TFs having WRKY and zinc finger domains, expressed	C4
LOC_Os05g41780|13105.t03750	AP2 domain containing protein, expressed	C4
LOC_Os06g49880|13106.t04657	B-box zinc finger family protein, putative, expressed	C4
